# Supplementary material for: Intrinsic challenges in ancient microbiome reconstruction using 16S rRNA gene amplification
Source: Sci Rep. 2015 Nov 13;5:16498. doi: 10.1038/srep16498 (PMC4643231; doi:10.1038/srep16498)
Supplement: Supplementary Dataset 1 [file srep16498-s2.xls]

## Sheet: Sheet1
	MODERN				MIDDENBEEMSTER
HOMD2	GU30C	GS30C			Samp.29	Samp.47	Samp.14	Samp.23	Samp.62	Samp.11	Samp.72	Samp.66	Samp.8	Samp.63	Samp.54	Samp.35	Samp.34	Samp.56	Samp.15	Samp.30	Samp.25	Samp.26	Samp.2	Samp.22	Samp.6	Samp.76	Samp.36	Samp.50	Samp.40	Samp.27	Samp.24	S454C	Samp.48	Samp.73	Samp.60	Samp.68	Samp.16	Samp.57	Samp.55	Samp.10	Samp.61	Samp.31	Samp.65	Samp.17	Samp.52	Samp.42	Samp.28	Samp.69	Samp.43
Oral	0.873406	0.890763			0.894096	0.873156	0.924063	0.902756	0.875155	0.837269	0.88657	0.886547	0.902705	0.892958	0.919628	0.87717	0.892002	0.930155	0.883579	0.927833	0.821758	0.893932	0.926391	0.882849	0.953124	0.902753	0.923752	0.911908	0.909431	0.948217	0.924759	0.905324	0.896297	0.91367	0.873908	0.920792	0.915058	0.951075	0.920613	0.834494	0.938385	0.794213	0.929421	0.94921	0.95102	0.929605	0.943159	0.933227	0.937643
Other	0.126594	0.109237			0.105904	0.126844	0.0759366	0.0972438	0.124845	0.162731	0.11343	0.113453	0.0972954	0.107042	0.0803718	0.12283	0.107998	0.0698448	0.116421	0.0721667	0.178242	0.106068	0.0736085	0.117151	0.0468756	0.0972469	0.0762481	0.0880917	0.0905692	0.0517826	0.0752412	0.0946758	0.103703	0.0863297	0.126092	0.0792078	0.0849416	0.0489253	0.0793872	0.165506	0.0616154	0.205787	0.0705791	0.0507903	0.0489798	0.0703949	0.0568412	0.0667733	0.0623567
Taxon	GU30C	GS30C			Samp.29	Samp.47	Samp.14	Samp.23	Samp.62	Samp.11	Samp.72	Samp.66	Samp.8	Samp.63	Samp.54	Samp.35	Samp.34	Samp.56	Samp.15	Samp.30	Samp.25	Samp.26	Samp.2	Samp.22	Samp.6	Samp.76	Samp.36	Samp.50	Samp.40	Samp.27	Samp.24	S454C	Samp.48	Samp.73	Samp.60	Samp.68	Samp.16	Samp.57	Samp.55	Samp.10	Samp.61	Samp.31	Samp.65	Samp.17	Samp.52	Samp.42	Samp.28	Samp.69	Samp.43
k__Archaea; p__Euryarchaeota	2.11501e-05	4.09203e-05			0.0036255	0.00309639	0.014949	0.0222049	0.00921452	0.13813	0.0133272	0.161634	0.128079	0.251314	0.225393	0.249651	0.0916727	0.218554	0.26714	0.0430528	0.0340926	0.0902236	0.306133	0.161739	0.273038	0.328133	0.331257	0.332385	0.0972189	0.272233	0.31886	0.124968	0.360855	0.279995	0.311682	0.364162	0.302969	0.388822	0.404376	0.230755	0.430384	0.323307	0.419964	0.470589	0.384457	0.414319	0.285617	0.441298	0.373405
k__Bacteria; p__Firmicutes	0.354529	0.367076			0.577884	0.43227	0.329888	0.434585	0.489128	0.538269	0.55738	0.334235	0.456813	0.330073	0.313762	0.266524	0.406011	0.418242	0.272718	0.447543	0.501862	0.514905	0.266413	0.392338	0.366827	0.267066	0.308037	0.45126	0.52077	0.328366	0.257086	0.46409	0.325568	0.174196	0.359205	0.34076	0.373817	0.348951	0.324353	0.398865	0.256412	0.323967	0.307449	0.276859	0.335103	0.36132	0.488494	0.279139	0.347932
k__Bacteria; p__Actinobacteria	0.14453	0.128306			0.0577814	0.11178	0.277981	0.0733999	0.0621418	0.140774	0.193041	0.112068	0.149733	0.142233	0.133584	0.152302	0.324301	0.140222	0.120121	0.224107	0.174353	0.168887	0.144289	0.151998	0.16816	0.197937	0.0973041	0.0345429	0.0872614	0.0443526	0.217705	0.128754	0.119085	0.392265	0.0983638	0.0741604	0.113916	0.0898731	0.0594002	0.0667914	0.124586	0.190919	0.126545	0.118214	0.101355	0.0759663	0.0621901	0.112812	0.149007
k__Bacteria; p__Proteobacteria	0.0664643	0.0988021			0.137415	0.268161	0.0716099	0.091466	0.0718058	0.0771614	0.0743716	0.152816	0.0397761	0.0647838	0.0532536	0.133707	0.0279344	0.0288785	0.106559	0.0166756	0.0716901	0.0325685	0.0215853	0.0299826	0.0207538	0.0410431	0.0315781	0.088881	0.014013	0.0187351	0.0230576	0.0435991	0.0112252	0.0252607	0.0370088	0.0470469	0.035812	0.0166355	0.0393375	0.0165746	0.0253907	0.0266026	0.0154165	0.0202303	0.0163602	0.0135803	0.0167627	0.0162631	0.0202916
k__Bacteria; p__TM7	0.0419936	0.0493192			0.168005	0.0583737	0.147521	0.209019	0.257669	0.0527648	0.0550187	0.0454228	0.171111	0.0541564	0.19661	0.0922644	0.0482921	0.116432	0.0323074	0.135217	0.0652106	0.077959	0.154652	0.106209	0.0851195	0.0528257	0.143815	0.0107596	0.131283	0.182278	0.0917142	0.119724	0.0476679	0.0872751	0.0689068	0.0527768	0.0489803	0.100573	0.0513842	0.0446161	0.0934888	0.076992	0.0642182	0.0509027	0.100751	0.0455742	0.093513	0.0402821	0.0242288
k__Bacteria; p__Synergistetes	0.0970897	0.132295			0.00634462	0.0145665	0.0159205	0.0238531	0.0064614	0.013004	0.0398458	0.0135828	0.0101637	0.0303074	0.021427	0.00571209	0.0454596	0.0294112	0.0199714	0.0831045	0.0358398	0.0261428	0.0402895	0.0400652	0.0136216	0.0314147	0.0282906	0.0115074	0.0796148	0.0905963	0.0353091	0.0682112	0.0607899	0.0153337	0.0432511	0.0503739	0.0580478	0.0228244	0.0492628	0.106173	0.0243888	0.0208179	0.0214276	0.0276685	0.0330801	0.0334146	0.019551	0.0500739	0.0464457
k__Bacteria; p__Bacteroidetes	0.272224	0.202177			0.0176035	0.0735999	0.0778408	0.0700211	0.028374	0.0188365	0.0227186	0.0916872	0.0225668	0.0489684	0.0195027	0.03962	0.0144695	0.0133554	0.12932	0.00956938	0.0308476	0.0250572	0.0195639	0.0272787	0.0352323	0.0152096	0.0180926	0.0287892	0.00334183	0.0258345	0.0136854	0.00984759	0.0108224	0.00788844	0.0099419	0.0191941	0.0124516	0.0114913	0.029594	0.00261704	0.01382	0.024423	0.00551885	0.0126286	0.00720884	0.00419249	0.00500168	0.0129911	0.00487821
k__Bacteria; p__Chloroflexi	2.11501e-05	6.13804e-05			0.00521165	0.005937	0.0049614	0.0110521	0.00811889	0.0142975	0.0324629	0.00981484	0.0047373	0.0251327	0.0187248	0.0222204	0.0361668	0.0172499	0.00817524	0.0340779	0.0408008	0.0414295	0.0353172	0.049276	0.0125884	0.0572482	0.027434	0.00523441	0.0601416	0.03096	0.028931	0.0325665	0.0587502	0.0123497	0.0606939	0.0301988	0.0453573	0.0161923	0.0302153	0.128033	0.0131521	0.00677435	0.0303666	0.0143349	0.0148493	0.0373703	0.0200067	0.0448387	0.0281443
k__Bacteria; p__Fusobacteria	0.00136418	0.0031304			0.0177026	0.0266963	0.0538629	0.0572567	0.0454545	0.00449352	0.00542859	0.0494885	0.0053919	0.0508212	0.00873458	0.0113432	0.00449294	0.0143474	0.030227	0.0025575	0.0282891	0.0119711	0.00798123	0.0345185	0.0230598	0.00576073	0.00887845	0.0205014	0.000543755	0.00332748	0.0100719	0.00502595	0.00292322	0.00322037	0.00311479	0.0194501	0.00517573	0.00267498	0.00886458	0.00123899	0.0138004	0.0020382	0.00148983	0.00649822	0.00292095	0.0104603	0.00278836	0.00157541	0.00369922
Other	0.0217635	0.0187926			0.00842645	0.00551966	0.0054666	0.0071422	0.0216316	0.00226945	0.00640573	0.0292503	0.0116279	0.00221019	0.00900753	0.0266564	0.00119998	0.0033067	0.0134605	0.00409577	0.0170151	0.0108562	0.00377569	0.00659541	0.00160032	0.00336178	0.00531318	0.0161394	0.00581138	0.00331714	0.00357909	0.00321443	0.00231259	0.00221585	0.00783147	0.00187676	0.00347371	0.00196271	0.00321246	0.00433645	0.0045772	0.00415886	0.00760461	0.00207412	0.00391378	0.00380249	0.0060758	0.000727114	0.00196859
SampleID	GS30C	GU30C			Samp.29	Samp.47	Samp.14	Samp.23	Samp.62	Samp.11	Samp.72	Samp.66	Samp.8	Samp.63	Samp.54	Samp.35	Samp.34	Samp.56	Samp.15	Samp.30	Samp.25	Samp.26	Samp.2	Samp.22	Samp.6	Samp.76	Samp.36	Samp.50	Samp.40	Samp.27	Samp.24	S454C	Samp.48	Samp.73	Samp.60	Samp.68	Samp.16	Samp.57	Samp.55	Samp.10	Samp.61	Samp.31	Samp.65	Samp.17	Samp.52	Samp.42	Samp.28	Samp.69	Samp.43
Oral	0.5299	0.6215			0.8927	0.885	0.8381	0.7693	0.7216	0.6465	0.6062	0.5762	0.5193	0.4957	0.489	0.4751	0.4682	0.4419	0.4413	0.3674	0.3664	0.3504	0.3478	0.3125	0.299	0.2766	0.2661	0.2628	0.2532	0.2452	0.2248	0.2069	0.2062	0.2032	0.1725	0.1598	0.1498	0.1392	0.1386	0.1324	0.1297	0.1285	0.0947	0.0918	0.0802	0.0691	0.0612	0.0562	0.05
Skin	0	0			0	0	0	0	0	0	0	0	0	0	0	0	0	0	0	0	0	0	0	0	0	0	0	0	0	0	0	0	0	0	0	0	0	0	0	0	0	0	0	0	0	0	0	0	0
Gut	0	0			0	0	0	0	0	0	0	0	0	0	0	0	0	0	0	0	0	0	0	0	0	0	0	0	0	0	0	0	0	0	0	0	0	0	0	0	0	0	0	0	0	0	0	0	0
Soil	0	0			0	0	0	0	0	0	0	0	0	0	0	0	0	0	0	0	0	0	0	0	0	0	0	0	0	0	0	0	0	0	0	0	0	0	0	0	0	0	0	0	0	0	0	0	0
Unknown	0.4701	0.3785			0.1073	0.115	0.1619	0.2307	0.2784	0.3535	0.3938	0.4238	0.4807	0.5043	0.511	0.5249	0.5318	0.5581	0.5587	0.6326	0.6336	0.6496	0.6522	0.6875	0.701	0.7234	0.7339	0.7372	0.7468	0.7548	0.7752	0.7931	0.7938	0.7968	0.8275	0.8402	0.8502	0.8608	0.8614	0.8676	0.8703	0.8715	0.9053	0.9082	0.9198	0.9309	0.9388	0.9438	0.95
[truncated: 66 more columns]
